# Supplementary material for: Serum cystatin C is increased in acute spinal cord injury: a multicentre retrospective study
Source: Spinal Cord. 2019 Oct 4;58(3):341–7. doi: 10.1038/s41393-019-0360-7 (PMC7062626; doi:10.1038/s41393-019-0360-7)
Supplement: Supplementary file 2 — The primary data [file 41393_2019_360_MOESM2_ESM.xlsx]

## Sheet: Sheet1
SCI ID	age	sex	draw blood date	injury time	segment	CysC(mg/L)	Cr(μmol/L)	BUN(mmol/L)	c-reactive(mg/L)	MRI	AIS	steroid therapy	cause of disease	LF ID	age	draw blood	CysC(mg/L)	Cr(μmol/L)	BUN(mmol/L)	disease	cause of disease
115224	15	1	2013-10-26	1	L3	0.54	64	5.65		Y	3	N	Fall	xd15	15	2013-05-02	0.88	42	3.75	clavicle	Traffic accidents
g1	18	1	2014-09-27	7	C1	0.57	61	7.1		N	3	N	Traffic accidents	gd1	18	2014-04-27	0.71	66	7.8	Femoral	Traffic accidents
w1	19	1	2015-09-23	6	C5-7	0.57	78.9	5.6		N	4	Y	Fall	wd1	20	2016-04-14	0.47	51.4	4.13	Femoral	Traffic accidents
w2	20	1	2012-08-05	3	C6/7	0.92	56.8	5.29		N	4	Y	Fall	wd2	20	2011-12-06	0.77	57.3	4.57	Femoral	Traffic accidents
w3	20	1	2016-11-04	6	C4-6	0.73	88.7	6.07		N	4	Y	Fall	wd3	21	2016-01-13	0.82	71	4.58	Femoral	Object crashing
103	21	1	2017-02-24	1	T12	0.78	68	5	2.66		4	N	Fall	103d	21	2017-03-02	0.78	70	5.5	Femoral	Traffic accidents
w4	21	1	2013-10-19	1	C5/6	0.68	62.9	3.73		N	4	Y	Traffic accidents	wd4	21	2015-06-29	0.4	68.4	4.87	Femoral	Fall
111393	22	1	2013-07-16	1	C7	0.54	72	3.9		Y	3	N	Traffic accidents	xd33	22	2013-09-17	0.82	29	6.37	Humerus	Violence
141028	22	1	2015-10-15	1	C3	0.88	65	2.7			4	N	Fall	xd32	22	2015-11-09	0.87	37	4.37	Humerus	Fall
g139	22	2	2013-11-04	1	C4/C5	0.52	54	4.3		Y	2	N	Fall	gd139	21	2017-06-14	0.81	59	3.4	patella	Fall
g140	22	2	2013-11-05	2	C4/C5	0.51	47	3.7		N	2	N	Fall	gd140	22	2017-12-10	0.7	59	3.4	ulna, radius	Fall
g141	22	2	2013-11-06	3	C4/C5	0.96	47	3.7		N	2	N	Fall	gd141	22	2017-12-13	0.71	43	4	ulna, radius	Fall
g142	22	2	2013-11-07	4	C4/C5	1.67	51	3.4		N	2	N	Fall	gd142	22	2012-07-17	0.6	57	6	Femoral	Fall
g2	22	1	2014-06-15	2	C3-6	0.7	70	4		Y	1	N	Fall	gd2	22	2014-11-30	0.86	57	5.1	multiple injury of hand and foot	Fall
g3	22	1	2014-02-17	4	C3-6	1.07	70	5.8		Y	1	N	Fall	gd3	22	2014-11-07	0.99	68	4.1	Femoral	Fall
g4	22	1	2014-06-18	5	C3-6	1.03	67	5.6		Y	1	N	Fall	gd4	22	2014-09-06	0.83	93	7.2	Tibiofibula	Fall
g5	22	1	2015-03-05	7	C2	0.73	67	6.4		N	4	N	Violence	gd5	22	2015-03-11	0.62	58	8	Femoral	Violence
w5	22	1	2016-03-12	6	C4-6	0.81	90.2	4		N	4	Y	Fall	wd5	22	2013-03-14	0.83	63.3	4.72	Tibiofibula	Fall
g143	23	2	2013-08-11	1	C6	0.64	47	3.4		Y	1	Y	Fall	gd143	23	2013-08-15	0.56	40	5.7	Tibiofibula	Fall
g144	24	2	2013-10-04	4	C6-7	0.54	43	3.1		Y	4	N	Fall	gd144	24	2016-04-09	0.66	37	9.6	palvic	Fall
g6	24	1	2016-01-11	5	C4-5	0.78	77	5.1		Y	2	N	Violence	gd6	24	2016-08-21	0.77	97	4.1	Tibiofibula	Violence
g10	25	1	2015-05-26	2	C3-5	0.83	59	5.9	109.21	Y	1	N	Object crashing	gd10	25	2013-12-15	0.52	43	6.2	ulna, radius	Object crashing
g7	25	1	2014-11-14	3	C3-5	1.39	80	9.5		Y	2	Y	Fall	gd7	25	2014-09-06	0.95	108	5.5	Tibiofibula	Fall
g8	25	1	2013-12-23	4	C6	1.01	59	6.5		Y	4	N	Fall	gd8	25	2013-05-20	0.98	109	7.7	Tibiofibula	Fall
g9	25	1	2013-12-24	5	C6	1	87	6.5		Y	4	N	Fall	gd9	25	2013-10-19	0.77	77	9.1	ulna, radius	Fall
w6	25	2	2014-11-25	1	C3/4	0.54	52.2	3.59		N	4	Y	Traffic accidents	wd6	23	2014-10-03	0.63	44.9	9.08	Femoral	Traffic accidents
g11	26	1	2015-08-01	6	C4-6	0.85	66	7.3		Y	1	N	Object crashing	gd11	26	2015-03-29	1.05	92	5.3	patella	Object crashing
g12	26	1	2012-03-07	1	C2	0.9	60	3.1		Y	4	N	Traffic accidents	gd12	26	2015-08-28	0.87	68	6.6	Calcaneal	Traffic accidents
g13	26	1	2012-03-14	7	C2	1.3	65	8.5		Y	4	N	Traffic accidents	gd13	26	2013-08-07	0.65	65	7.4	Calcaneal	Traffic accidents
g145	26	2	2016-12-18	1	T6-T8	0.54	61	3.9		N	1	N	Fall	gd145	26	2014-11-13	0.48	50	4.2	Femoral	Fall
g146	26	2	2016-12-19	2	T6-T8	0.79	62	4.8		N	1	N	Fall	gd146	26	2015-06-16	0.83	74	7.3	Femoral	Fall
g147	26	2	2016-12-20	3	T6-T8	1.11	68	6		N	1	N	Fall	gd147	26	2016-08-21	0.7	62	2.8	patella	Fall
g148	26	2	2016-12-23	3	C6	1	50	3.3	16.81	Y	3	N	Traffic accidents	gd148	26	2014-08-13	0.8	55	5	patella	Traffic accidents
w7	26	1	2014-03-16	1	C3-5	0.66	72.1	3.72		N	4	Y	Fall	wd7	23	2016-03-02	0.6	89.4	7.41	Femoral	Fall
112742	27	1	2013-08-16	1	L1	0.8	58	5.8		Y	1	N	Fall	xd13	27	2013-07-07	0.78	91	4.3	ulna, radius	Traffic accidents
g14	27	1	2014-11-21	1	C3-7	0.82	87	6.1		N	1	N	Fall	gd14	27	2014-04-29	0.71	59	6	Femoral	Fall
g15	27	1	2013-11-05	6	C5/6	0.89	78	6.9		N	2	N	Traffic accidents	gd15	27	2015-12-05	0.86	76	5.2	Femoral	Traffic accidents
g16	27	1	2017-04-26	7	C4-6	0.76	65	5.3	3.6	N	2	N	Fall	gd16	27	2017-01-20	0.85	104	6.8	Femoral	Fall
w8	27	1	2011-06-26	2	C6-7	0.6	62.1	3.48		N	4	Y	Fall	wd8	23	2013-05-18	0.94	59.7	4.79	Femoral	Traffic accidents
119857	28	1	2014-03-08	1	T7	0.61	55	4.6	99.4	Y	2	N	Object crashing	xd31	28	2014-10-28	0.53	52	5	ulna, radius	Traffic accidents
127347	28	1	2014-09-22	1	L1	0.54	61	3.6		Y	4	N	Fall	xd11	28	2014-11-11	0.75	130	8.28	Tibiofibula	Traffic accidents
g17	28	1	2013-08-15	2	C1-5	0.94	85	5.2		Y	2	N	Traffic accidents	gd17	28	2014-04-21	0.8	56	9.9	multiple injury of hand and foot	Traffic accidents
g18	28	1	2013-08-19	6	C1-5	0.87	94	5.4		Y	2	N	Traffic accidents	gd18	28	2015-07-31	0.72	105	6.9	Femoral	Traffic accidents
g19	28	1	2015-01-21	1	C2-3	0.69	63	3.2		N	3	N	Fall	gd19	28	2014-07-05	0.88	81	9.4	Femoral	Fall
123564	29	1	2014-06-11	1	T12	0.55	68	5.34		Y	3	N	Fall	xd27	29	2014-02-09	0.5	57	1.7	patella	Violence
g20	29	1	2012-02-21	1	C5-6	0.6	66	6.3		N	1	N	Traffic accidents	gd20	29	2012-05-12	0.67	61	4.9	Femoral	Traffic accidents
g21	29	1	2015-05-27	2	C5-7	0.84	59	5.9		N	1	N	Traffic accidents	gd21	29	2015-02-14	0.64	58	5.6	Femoral	Traffic accidents
g22	29	1	2015-05-29	4	C5-7	0.88	63	5.5		N	1	N	Fall	gd22	29	2012-02-22	0.59	83	7.6	Femoral	Fall
g23	29	1	2014-11-03	3	C5	0.98	65	6.9		N	1	N	Traffic accidents	gd23	29	2013-08-09	0.67	64	3.8	Femoral	Traffic accidents
g24	29	1	2017-05-02	7	T1-4	0.96	75	8.4		N	1	N	Fall	gd24	29	2017-06-05	0.81	112	10.1	multiple injury of hand and foot	Fall
g25	30	1	2016-06-08	1	C3-6	0.85	93	7.3		Y	2	N	Traffic accidents	gd25	30	2016-08-19	0.87	59	6.2	Femoral	Traffic accidents
g26	30	1	2015-04-22	2	C2	0.85	91	4		Y	4	N	Fall	gd26	30	2015-10-21	0.73	55	5.2	Femoral	Fall
g27	30	1	2015-04-26	6	C2	0.75	62	5.5		Y	4	N	Fall	gd27	30	2015-02-06	0.92	28	5.8	Femoral	Fall
n11	30	1	2014-08-25	1	T12/L1	0.77	78	4.06	21.48	Y	2	Y	Fall	nd11	30	2015-08-13	0.87	76	3.07	Calcaneal	Fall
100	31	1	2016-04-27	1	T10-12	0.93	90	7	6.13		4	Y	Fall	100d	31	2017-01-14	0.92	89	8.3	Femoral	Traffic accidents
132525	31	2	2015-02-11	1	L1	0.73	58	4.4		Y	3	N	Traffic accidents	xd5	31	2015-01-31	0.91	59	4.1	Humerus	Object crashing
g149	31	2	2014-07-24	4	C5-6	0.86	64	5.9		N	2	N	Traffic accidents	gd149	31	2013-12-17	0.69	60	7.9	clavicle	Traffic accidents
g28	31	1	2015-10-30	2	C7-T1	0.79	71	3.6	4.9	Y	2	N	Massage	gd28	31	2016-07-13	0.76	90	3.6	multiple injury of hand and foot	gunshot
g29	31	1	2014-04-28	5	C5	0.81	67	5.6		Y	3	N	Fall	gd29	31	2013-10-11	0.7	56	5.6	Femoral	Fall
97399	32	1	2012-10-29	7	T12	0.86	76	4.8		Y	1	N	Fall	xd30	32	2012-05-31	0.53	39	4.3	ulna, radius	Violence
n12	32	1	2013-09-29	1	C3-5	0.85	91	5.1		Y	4	N	Fall	nd12	32	2014-02-23	0.75	98	4.5	multiple injury of hand and foot	Object crashing
g30	33	1	2013-08-24	5	C4	0.8	42	7.2		Y	4	N	Fall	gd30	33	2015-06-24	0.87	81	4.6	Tibiofibula	Fall
g31	33	1	2013-08-26	7	C4	0.69	78	6.8		Y	4	N	Fall	gd31	33	2013-12-26	0.74	63	6.9	Tibiofibula	Fall
g32	33	1	2016-01-22	3	C6/7	0.72	65	4		N	4	N	Fall	gd32	33	2016-12-11	1.08	60	5.1	Femoral	Fall
g33	33	1	2012-07-06	1	C5/6	0.61	64	5.8		N	2	N	Traffic accidents	gd33	33	2012-02-21	0.56	94	4.9	Tibiofibula	Traffic accidents
w9	33	2	2011-03-14	6	C2-3	0.67	37.5	3.23		N	4	Y	Traffic accidents	wd9	23	2015-03-25	0.69	65.9	6.05	Femoral	Traffic accidents
g34	34	1	2016-05-20	3	C2-6	1.15	81	5.7		N	2	N	Fall	gd34	34	2016-10-28	0.68	76	4.2	Tibiofibula	Fall
114283	35	1	2013-09-30	2	L1	0.73	61	4.4		Y	4	N	Fall	xd25	35	2013-06-21	0.75	55	5.65	Tibiofibula	Fall
g35	35	1	2015-07-08	5	C3	0.68	78	3.9		N	4	N	Fall	gd35	35	2015-10-14	0.6	59	7.1	Humerus	Fall
g36	35	1	2015-08-01	7	C3	0.82	77	3.1		N	4	N	Fall	gd36	35	2015-02-21	1.07	80	5.4	Femoral	Fall
108026	36	1	2013-04-22	4	L1	0.74	47	4.3		Y	1	N	Object crashing	xd29	36	2013-12-01	1.06	112	4.21	multiple injury of hand and foot	Fall
g37	36	1	2016-03-30	7	C6-7	0.86	70	6.9		Y	4	Y	Traffic accidents	gd37	36	2015-02-26	0.75	57	7.3	Calcaneal	Traffic accidents
g38	36	1	2017-01-31	3	C2	0.94	55	4.9		Y	2	N	Traffic accidents	gd38	36	2017-04-18	0.74	81	6	Femoral	Traffic accidents
n13	36	1	2014-12-30	7	C5/6	0.7	63	6.1	1	N	4	N	Fall	nd13	36	2017-02-24	0.78	96	5.2	Tibiofibula	Fall
w10	36	2	2016-07-17	4	C6/7	0.88	86.7	2.83		N	2	Y	Traffic accidents	wd10	25	2014-07-13	0.58	51.6	3.37	Tibiofibula	Fall
142307	37	1	2015-11-24	4	L2	1.16	47	4.5		Y	2	N	Fall	xd28	37	2016-02-04	0.49	69	3.1	Femoral	Fall
g39	37	1	2016-08-02	3	C3-4	1	66	8.3	126.1	Y	2	Y	Fall	gd39	37	2016-04-12	0.77	82	5.4	Femoral	Fall
g40	37	1	2016-08-20	4	C2-7	1.13	68	3.9		N	2	N	Traffic accidents	gd40	37	2016-02-03	0.89	83	7.9	Tibiofibula	Traffic accidents
g41	37	1	2014-12-27	1	T3-5	0.7	53	6.9		N	1	N	Fall	gd41	37	2013-07-02	0.85	65	5	Calcaneal	Fall
n1	37	1	2016-07-12	1	C3/4、C4/5	0.73	59	2.5	3	Y	4	Y	Fall	nd1	37	2017-05-30	0.79	59	2.7	clavicle	Fall
n14	37	1	2016-07-02	1	C3-4	0.73	59	2.5	3	Y	4	N	Fall	nd14	37	2013-12-01	0.92	92	4.7	Calcaneal	Object crashing
w11	37	1	2016-12-16	7	C4-6	0.58	96.6	3.81		N	3	Y	Fall	wd11	26	2014-11-03	0.66	80.3	4.98	Femoral	Traffic accidents
w12	37	2	2016-04-02	6	C6/7	0.62	98.9	4.13		N	4	Y	Fall	wd12	25	2016-11-30	0.73	64.4	8.8	Femoral	Fall
g150	38	2	2013-12-27	4	C4-6	0.96	67	4		N	1	N	Traffic accidents	gd150	38	2017-01-08	0.76	45	7.9	Femoral	Traffic accidents
g42	38	1	2016-12-21	1	C4-6	0.96	88	5.9		N	1	N	Fall	gd42	38	2017-03-29	0.68	59	4.8	Femoral	Fall
g43	38	1	2013-10-16	2	C7,T3,T4	0.85	78	8	1.43	Y	2	Y	Fall	gd43	38	2013-03-06	0.75	58	5.5	Tibiofibula	Fall
g44	38	1	2013-10-18	4	C7,T3,T4	0.64	68	9.1	15.1	Y	2	Y	Fall	gd44	38	2013-05-20	0.66	59	6.1	Tibiofibula	Fall
g45	38	1	2013-10-20	6	C7,T3,T4	0.59	66	8.3	87.99	Y	2	Y	Fall	gd45	38	2013-09-02	0.62	80	4.8	Femoral	Fall
g46	38	1	2014-08-01	4	C2-7	0.94	66	7.8	1.14	Y	1	N	Fall	gd46	38	2014-01-08	1.14	75	5.7	Tibiofibula	Fall
g47	38	1	2014-08-04	7	C2-7	0.84	54	8.4		Y	1	N	Object crashing	gd47	38	2014-12-10	0.9	59	5.4	Femoral	Object crashing
g48	38	1	2012-04-27	1	C5-6	0.8	67	6.1	42.7	N	1	N	Fall	gd48	38	2012-10-22	0.69	72	6.6	Calcaneal	Fall
g49	38	1	2012-07-04	7	C1-2	0.87	90	5.3		Y	4	N	Fall	gd49	38	2012-11-27	0.9	69	5.8	Calcaneal	Fall
w13	38	2	2015-06-30	4	C5-6	0.88	67.8	3.88		N	3	Y	Fall	wd13	38	2013-10-07	0.52	45.8	10.53	Tibiofibula	Fall
g151	39	2	2016-02-12	1	C4	0.69	77	4.9		Y	1	N	Fall	gd151	39	2016-04-08	0.66	54	9.5	Tibiofibula	Fall
g50	39	1	2013-12-11	1	C2	0.73	59	5.4		Y	3	N	Fall	gd50	39	2012-11-21	0.9	70	4.4	Femoral	Fall
g51	39	1	2013-12-12	2	C2	1.02	72	5.5		Y	3	N	Fall	gd51	39	2014-11-10	0.71	50	4.2	Tibiofibula	Fall
g52	39	1	2013-12-14	4	C2	1.02	47	5.3		Y	3	N	Fall	gd52	39	2012-01-05	0.81	91	6.1	Tibiofibula	Fall
g53	39	1	2013-12-17	7	C2	1.01	60	7.2	17.53	Y	3	N	Fall	gd53	39	2013-04-30	0.7	72	6.9	Femoral	Fall
g152	40	2	2015-02-04	6	C1-2	0.54	48	3.4		N	4	N	Traffic accidents	gd152	40	2016-04-10	0.6	69	7	ulna, radius	Traffic accidents
g54	40	1	2014-11-07	3	C5	1.09	87	7		N	4	N	Fall	gd54	40	2015-02-24	0.52	52	7.8	Femoral	Fall
g55	40	1	2013-08-13	1	C3-5	0.67	70	4		Y	1	N	Violence	gd55	40	2015-01-31	1.02	87	2.8	Femoral	Violence
g56	40	1	2013-08-20	7	C3-5	0.89	63	5.6		Y	1	N	Violence	gd56	40	2013-12-18	0.72	75	5.1	Femoral	Violence
g57	40	1	2013-06-10	1	C5/6	0.6	59	5.2		N	1	Y	Traffic accidents	gd57	40	2015-01-15	0.79	75	5.8	Femoral	Traffic accidents
g58	40	1	2015-10-01	6	C2-3	0.6	56	2.8		Y	2	N	Traffic accidents	gd58	40	2017-01-25	0.78	41	9.6	Calcaneal	Traffic accidents
n2	40	1	2014-04-21	6	C4-5	0.71	64	4.7	0.1	N	4	Y	Fall	nd2	40	2017-08-27	0.89	79	5.2	ulna, radius	Fall
w14	40	1	2014-11-24	1	C3-5	0.7	61.5	3.48		N	4	N	Traffic accidents	wd14	40	2016-05-29	0.73	70	7	Femoral	Traffic accidents
152936	41	1	2016-09-23	2	C4、C5、C6	0.84	86	2.9		Y	4	N	Fall	xd26	41	2016-01-10	0.87	68	2.9	Humerus	Fall
g153	41	2	2016-12-11	1	C3-6	0.92	95	6		N	1	Y	Fall	gd153	42	2012-01-03	0.66	53	8.9	Femoral	Fall
g59	41	1	2014-06-26	5	C6	1.07	81	7.1	16.34	Y	1	N	Traffic accidents	gd59	41	2014-12-10	0.83	58	4.7	Tibiofibula	Traffic accidents
g60	41	1	2014-06-28	7	C6	0.79	74	3.3		Y	1	N	Traffic accidents	gd60	41	2012-05-01	0.73	69	6.6	Femoral	Traffic accidents
g61	41	1	2013-08-27	3	C6	1.01	62	8.7		Y	4	N	Fall	gd61	41	2013-09-16	0.81	65	6.4	Femoral	Fall
g62	41	1	2016-06-26	3	C5-T1	1.01	84	8		N	1	N	Fall	gd62	41	2016-11-15	0.55	77	7.4	multiple injury of hand and foot	Fall
g63	41	1	2013-01-02	1	C1	0.67	63	4.9		Y	4	N	Object crashing	gd63	41	2013-04-07	0.73	106	4.4	Femoral	Object crashing
g64	41	1	2016-01-04	2	C2	0.83	76	6.5		Y	4	N	Traffic accidents	gd64	41	2012-02-19	1.07	72	6.6	Femoral	Traffic accidents
n15	41	2	2013-12-07	7	C4-7	0.73	43	3.7	0.3	N	4	N	Fall	nd15	41	2012-12-24	0.67	56	4.7	Femoral	Fall
127515	42	1	2014-09-25	1	T12	0.73	74	3.5		Y	3	N	Fall	xd14	42	2014-08-13	0.61	55	4	ulna, radius	Fall
g154	42	2	2012-08-05	1	C2	0.6	44	2.3		Y	4	N	Fall	gd154	45	2014-04-13	0.73	55	6.1	palvic	Fall
g65	42	1	2013-01-11	2	C3-4	0.72	70	12		N	1	N	Traffic accidents	gd65	42	2012-07-22	0.74	77	6.2	Femoral	Traffic accidents
g66	42	1	2013-01-12	3	C3-4	1.07	106	12.8		N	1	N	Object crashing	gd66	42	2013-06-16	0.7	55	3.6	Femoral	Object crashing
g67	42	1	2014-07-09	2	C3-T3	0.88	77	5.2		Y	2	N	Traffic accidents	gd67	42	2014-04-07	0.74	67	5.7	Femoral	Traffic accidents
g68	42	1	2014-07-10	3	C3-T3	1.22	72	7.3		Y	2	N	Traffic accidents	gd68	42	2014-08-22	0.78	63	6.1	Femoral	Traffic accidents
g69	42	1	2016-08-23	3	C6	1.03	87	5.1		N	2	Y	Traffic accidents	gd69	42	2016-09-06	0.96	78	6	Femoral	Traffic accidents
g70	42	1	2016-08-26	6	C6	0.74	75	5.7		N	2	Y	Traffic accidents	gd70	42	2016-12-15	0.99	80	4.5	Femoral	Traffic accidents
g71	42	1	2013-06-21	1	C6-7	0.6	40	3		N	4	N	Fall	gd71	42	2015-04-09	0.7	65	5.5	Femoral	Fall
n16	42	1	2015-08-30	2	C1-5	0.94	70	4.2	0.1	N	2	N	Violence	nd16	42	2015-12-22	0.81	66	4.02	Femoral	Traffic accidents
w15	42	1	2016-09-16	1	C3-5	0.61	73.1	6.02		N	3	Y	Fall	wd15	42	2014-01-08	0.63	71.2	4.2	Tibiofibula	Fall
151229	43	1	2016-08-06	1	L1	0.55	52	3.5		Y	4	N	Fall	xd23	43	2016-08-08	0.79	80	3.4	Tibiofibula	Traffic accidents
g72	43	1	2016-07-24	4	C4/5	0.95	51	5.6		N	2	N	Fall	gd72	43	2015-11-16	0.72	69	5.8	Tibiofibula	Fall
g73	43	1	2012-04-22	2	C4-6	0.9	58	2.9		N	1	N	Traffic accidents	gd73	43	2014-01-23	0.74	51	2.9	Tibiofibula	Traffic accidents
w16	43	1	2013-10-03	2	C4/5	0.8	59.5	4.76		N	4	Y	Traffic accidents	wd16	43	2014-04-20	0.67	81	4.01	Femoral	Traffic accidents
w17	43	2	2016-09-17	1	C6/7	0.79	96.6	5.01		N	3	Y	Traffic accidents	wd17	43	2013-05-23	0.89	47	3.68	Tibiofibula	Traffic accidents
g74	44	1	2015-01-01	5	C7-T1	1.01	59	3.4		Y	1	N	Traffic accidents	gd74	44	2012-07-02	0.7	52	4.1	Tibiofibula	Traffic accidents
g75	44	1	2015-05-09	2	C6	0.88	73	3.2		Y	4	N	Fall	gd75	44	2015-01-05	0.48	58	6	Tibiofibula	Fall
g76	44	1	2016-10-17	2	C4-5	0.74	75	5		N	1	N	Fall	gd76	44	2015-06-16	0.85	62	4.9	Femoral	Fall
g77	44	1	2016-10-18	3	C4-5	1.07	104	6.3		N	1	N	Fall	gd77	44	2017-03-09	0.69	64	5.1	Tibiofibula	Fall
g78	44	1	2013-02-19	1	C4-5	0.75	65	5.3		Y	3	N	Fall	gd78	44	2017-01-18	0.99	83	4.4	Femoral	Fall
g79	44	1	2013-02-20	2	C4-5	0.6	60	5.9		Y	3	N	Fall	gd79	44	2013-02-06	0.92	73	3.6	Calcaneal	Fall
g80	44	1	2012-11-15	7	C2	0.69	50	3.5		Y	4	N	Traffic accidents	gd80	44	2013-01-12	0.66	56	6.2	palvic	Traffic accidents
w18	44	1	2016-10-25	1	C4-6	0.61	90.5	5.22		N	4	N	Traffic accidents	wd18	44	2013-11-05	0.53	79.5	5.85	Tibiofibula	Fall
128635	45	1	2014-10-23	1	T12	0.78	68	2.5		Y	4	N	Fall	xd12	45	2014-04-29	0.81	62	4.5	Humerus	Traffic accidents
130565	45	2	2014-12-13	7	L1	0.82	56	2.4	0.1	Y	4	N	Fall	xd4	45	2014-05-30	0.79	56	6.4	Femoral	Traffic accidents
131761	45	1	2015-01-19	1	T12	0.75	70	4.3		Y	4	N	Traffic accidents	xd24	45	2015-11-09	0.85	77	4.55	Femoral	Traffic accidents
g155	45	2	2014-06-10	3	C6-7	0.76	52	5		Y	1	N	Fall	gd155	45	2014-06-12	0.83	44	7.3	multiple injury of hand and foot	Fall
g156	45	2	2014-06-11	4	C6-7	0.69	45	3		Y	1	N	Fall	gd156	45	2015-02-03	0.77	48	3.1	Tibiofibula	Fall
g157	45	2	2014-05-04	5	C6	0.5	21	4		N	3	N	Fall	gd157	45	2012-12-22	0.69	53	5.3	Tibiofibula	Fall
g158	45	2	2013-12-29	1	C1-2	0.77	48	3.1		Y	4	N	Violence	gd158	46	2014-03-25	0.99	56	5.8	Femoral	Violence
g81	45	1	2013-02-17	4	C2-3	1.26	82	5.1		N	2	N	Fall	gd81	44	2013-10-29	0.73	68	6	Calcaneal	Fall
g82	45	1	2013-02-21	7	C2-3	0.7	70	4.1		N	2	N	Fall	gd82	45	2014-08-29	0.86	113	4.4	Tibiofibula	Fall
g83	45	1	2014-06-30	2	C6-T2	1.3	87	8.9		Y	1	N	Fall	gd83	45	2014-09-01	0.87	101	5.1	Tibiofibula	Fall
g84	45	1	2014-07-02	4	C6-T2	1.32	97	9.2		Y	1	N	Traffic accidents	gd84	45	2014-09-02	0.84	99	4.8	Tibiofibula	Traffic accidents
g85	45	1	2012-04-14	1	C4-5	0.5	51	3.9		N	4	N	Fall	gd85	45	2014-09-06	0.86	102	4.7	Tibiofibula	Fall
g86	45	1	2012-02-10	2	C3-4	0.65	94	7.1		N	2	N	Fall	gd86	45	2013-06-20	0.78	74	5.2	Femoral	Fall
g87	45	1	2013-08-23	2	T7	0.76	64	5.8		N	3	Y	Traffic accidents	gd87	45	2013-09-30	0.79	84	8.7	Femoral	Traffic accidents
g88	45	1	2014-06-05	6	C1	0.68	37	4.4		N	3	N	Traffic accidents	gd88	45	2012-11-17	1.07	70	5.9	Tibiofibula	Traffic accidents
n17	45	1	2014-02-14	4	C5-6	1.32	112	9.4	6.5	Y	1	Y	Traffic accidents	nd17	45	2015-10-06	0.54	51	3.56	Calcaneal	Fall
n18	45	1	2014-02-12	2	C5-6	1.29	104	9.5	13.1	Y	1	Y	Traffic accidents	nd18	45	2014-06-16	0.67	80	5	Calcaneal	Traffic accidents
n19	45	1	2014-02-10	1	C5-6	0.9	106	7.6		Y	1	N	Traffic accidents	nd19	46	2016-11-12	0.67	30	2.4	Scapula	Violence
n3	45	1	2016-10-03	6	C6-7	0.77	68	4.5	3.1	N	4	Y	Fall	nd3	44	2015-09-26	0.84	58	4.89	clavicle	Object crashing
w19	45	1	2015-11-29	2	C6/7	0.87	75.3	7.24		N	2	Y	Fall	wd19	45	2013-10-08	0.61	75	4.3	Tibiofibula	Fall
w20	45	1	2015-12-07	1	C6/7	0.68	86.7	4.9		N	2	Y	Fall	wd20	45	2016-05-18	0.74	66.8	3.5	Femoral	Traffic accidents
w21	45	1	2016-08-23	4	C4-6	0.52	92.3	5.97		N	2	Y	Fall	wd21	45	2013-10-20	0.69	60.5	2.91	Tibiofibula	Traffic accidents
119825	46	1	2014-03-08	1	C1	0.41	51	7.5		Y	3	N	Fall	xd10	46	2014-06-16	0.54	96	8.3	Femoral	Traffic accidents
g159	46	2	2014-05-06	7	C6	0.63	45	5.6		N	3	N	Fall	gd159	46	2015-07-25	0.74	56	5.9	patella	Fall
g160	46	2	2015-10-25	1	C5	0.72	58	5.9	61.6	Y	3	N	Fall	gd160	46	2015-07-11	0.77	54	5.2	Tibiofibula	Fall
g161	46	2	2015-10-30	6	C5	0.8	53	6.7	95.7	Y	3	N	Fall	gd161	47	2013-03-13	0.55	61	6.4	Tibiofibula	Fall
g89	46	1	2016-12-12	1	C1-2	0.64	90	5.6		N	1	Y	Fall	gd89	46	2012-06-13	0.59	69	7.1	Tibiofibula	Fall
g90	46	1	2014-04-13	2	C3-5	1.17	89	5.4	175	N	1	N	Traffic accidents	gd90	46	2016-12-20	0.8	102	5.1	Femoral	Traffic accidents
n20	46	2	2013-11-07	3	C3-7	0.89	46	5.3	6.6	N	4	N	Fall	nd20	46	2015-09-13	0.78	72	5.05	Calcaneal	Fall
n21	46	1	2012-10-24	2	C2-7	1.02	66	6.9	2.4	Y	4	N	Violence	nd21	46	2015-04-16	0.57	67	5.4	Tibiofibula	Fall
n22	46	2	2013-11-04	1	C3-7	0.62	54	5.7		N	4	N	Traffic accidents	nd22	47	2015-11-06	0.84	74	3.93	Femoral	Fall
w22	46	1	2011-12-12	5	C3-6	0.89	62.4	8.78		N	4	Y	Fall	wd22	46	2014-03-23	0.46	65.2	4.9	Femoral	Traffic accidents
w23	46	1	2016-11-02	1	C3-5	0.68	87	4.9		N	3	Y	Fall	wd23	46	2015-05-14	0.94	87.3	5.81	Tibiofibula	Fall
w24	46	2	2016-06-17	3	C6/7	0.97	87.3	5.8		N	4	Y	Fall	wd24	46	2013-05-22	0.9	77.7	3.39	Tibiofibula	Traffic accidents
136187	47	2	2015-06-01	5	T12	0.78	34	6.5	5.5	Y	4	N	Fall	xd3	47	2015-05-08	0.75	53	3.6	Humerus	Violence
g162	47	2	2015-05-12	6	C1-3	0.88	76	6.3		Y	4	N	Object crashing	gd162	49	2013-11-19	0.56	34	6.7	Femoral	Object crashing
g91	47	1	2015-09-30	6	C2-3	0.64	90	5.6		N	1	N	Object crashing	gd91	47	2015-09-01	0.7	49	4.2	Tibiofibula	Object crashing
n23	47	1	2011-10-09	5	C3-4	0.73	52	6.7	0.8	Y	4	N	Traffic accidents	nd23	47	2016-05-18	1.01	53	3.4	Femoral	Fall
n24	47	1	2014-04-30	1	T12	0.79	58	4.5	42.4	N	4	N	Fall	nd24	47	2016-12-25	0.69	66	3.9	Humerus	Fall
n25	47	2	2016-08-13	1	C3-6	0.73	58	3.6	0.2	Y	4	N	Violence	nd25	50	2016-02-10	0.92	60	4.66	Calcaneal	Traffic accidents
w25	47	1	2014-08-26	1	C5/6	0.79	63.4	3.64		N	4	Y	Object crashing	wd25	47	2015-09-02	0.67	83.3	6.02	Tibiofibula	Traffic accidents
w26	47	1	2015-11-11	6	C5-7	0.87	67.8	5.66		N	4	Y	Traffic accidents	wd26	47	2016-08-20	0.7	153.4	4.65	Femoral	Object crashing
g92	48	1	2016-05-08	3	C5-6	1.04	101	5.9	137.5	Y	4	N	Fall	gd92	48	2013-09-25	0.89	77	6.7	Tibiofibula	Fall
w27	48	1	2014-07-18	1	C3/4	0.62	78.9	4.56		N	3	Y	Fall	wd27	48	2012-06-17	0.89	83.8	4.57	Femoral	Fall
w28	48	2	2011-11-17	3	C3-5	1.08	76.6	5.87		N	2	Y	Fall	wd28	48	2014-09-23	0.76	63.3	5.8	Femoral	Object crashing
w29	48	2	2016-06-18	2	C4-6	1.03	81.4	7.14		N	4	Y	Traffic accidents	wd29	48	2016-04-05	0.71	65.2	6.78	Tibiofibula	Fall
104	49	2	2017-02-15	1	C5-6	0.71	59	4.3	18.6		3	N	Fall	104d	49	2016-09-01	0.77	67	6.7	Femoral	Traffic accidents
117829	49	1	2014-01-04	2	L1	0.52	51	6.5		Y	3	N	Fall	xd8	49	2014-05-14	0.89	66	4.71	Tibiofibula	Traffic accidents
123384	49	1	2014-06-09	2	L1	0.98	66	7.4		Y	4	N	Fall	xd9	49	2014-06-25	0.77	66	3.8	patella	Fall
g163	49	2	2013-01-24	7	C1	0.66	91	6.2		N	4	N	Violence	gd163	51	2014-01-26	0.97	39	7.1	Tibiofibula	Violence
g93	49	1	2016-08-21	1	C4-7	0.85	80	5.6		N	1	N	Fall	gd93	49	2016-07-02	0.44	78	4.3	Femoral	Fall
g94	49	1	2015-09-24	7	C5-7	0.7	56	4.9		Y	2	Y	Fall	gd94	49	2015-11-26	0.74	67	5.8	palvic	Fall
w30	49	1	2012-08-22	2	C3-6	1	59.9	4.69		N	3	Y	Traffic accidents	wd30	49	2015-06-03	0.64	49.8	6.54	Tibiofibula	Fall
w31	49	2	2016-04-26	2	C5/6	0.69	78.9	7.65		N	4	Y	Traffic accidents	wd31	49	2016-03-14	0.77	67.6	5.4	Tibiofibula	Object crashing
g95	50	1	2012-05-23	4	C4-C7	1.07	60	10.1		N	1	N	Traffic accidents	gd95	50	2016-01-05	0.63	67	4.6	Calcaneal	Traffic accidents
g96	50	1	2016-03-22	7	C3-4	0.61	86	10.3		Y	1	N	Violence	gd96	50	2012-12-27	0.83	74	5.1	Femoral	Violence
g97	50	1	2017-01-31	2	C2	1.02	120	4.3		Y	4	N	Traffic accidents	gd97	50	2016-04-13	0.68	75	3.6	Femoral	Traffic accidents
n26	50	1	2011-12-05	7	C3-6	1.18	98	4.4		Y	4	N	Violence	nd26	50	2015-09-05	0.8	70.39	6.2	Femoral	Traffic accidents
n27	50	1	2011-12-01	3	C3-6	1.25	102	5.6	76.6	Y	4	Y	Violence	nd27	51	2017-02-03	0.67	49	5.1	Humerus	Traffic accidents
g100	51	1	2012-11-11	2	C2	1.01	71	4.6		Y	1	N	Fall	gd100	51	2017-07-29	1.1	83	4	Tibiofibula	Fall
g101	51	1	2016-04-05	5	T1-6	0.85	59	5		N	4	Y	Fall	gd101	51	2014-10-01	0.98	74	5.2	Humerus	Fall
g164	51	2	2014-07-30	2	T3-6	0.88	67	2.9		N	4	N	Fall	gd164	51	2013-12-07	0.75	43	4.3	Tibiofibula	Fall
g98	51	1	2017-02-26	1	C5-6	0.7	83	3.4		Y	2	N	Fall	gd98	51	2015-07-04	0.85	60	3.9	Tibiofibula	Fall
g99	51	1	2015-06-09	2	C3-5	1.24	82	6.6		N	4	N	Traffic accidents	gd99	51	2017-05-27	0.59	44	4.7	Calcaneal	Traffic accidents
n4	51	1	2016-06-17	3	C3-6	1.2	73	5.8	0.4	Y	3	Y	Fall	nd4	51	2016-11-01	1.02	60	3.9	patella	Violence
w32	51	1	2016-01-30	1	C4/5、C5/6	0.66	99.9	4.62		N	4	Y	Fall	wd32	51	2015-09-09	0.79	69.4	4.45	Femoral	Fall
w33	51	1	2016-09-22	1	C4-6	0.62	85.7	3.97		N	4	N	Traffic accidents	wd33	51	2014-06-04	0.7	79.3	9.96	Tibiofibula	Fall
152643	52	1	2016-09-13	1	L1	0.72	116	8.81		Y	4	N	Fall	xd22	52	2016-11-06	0.91	78	4.88	Calcaneal	Traffic accidents
g102	52	1	2015-07-07	1	C6-7、C4-7	0.8	76	4.7	4.11	Y	1	N	Fall	gd102	52	2017-04-10	0.8	85	4.3	Humerus	Fall
g103	52	1	2015-07-08	2	C6-7、C4-7	1.12	133	8.6		Y	1	N	Fall	gd103	52	5015-01-25	0.77	71	4.6	Femoral	Fall
g104	52	1	2015-07-09	3	C6-7、C4-7	1.26	127	10.4		Y	1	N	Fall	gd104	52	2015-08-02	0.87	76	5.2	Femoral	Fall
g105	52	1	2015-07-13	6	C6-7、C4-7	0.96	102	5.5		Y	1	N	Fall	gd105	52	2017-04-28	0.86	61	2.9	Femoral	Fall
g106	52	1	2015-09-28	1	C3-7	1	86	8.2		N	4	N	Fall	gd106	52	2014-01-21	0.91	42	4.5	Tibiofibula	Fall
g107	52	1	2015-09-04	7	C3-7	0.91	78	7		N	4	N	Traffic accidents	gd107	52	2017-03-23	0.68	68	4.4	palvic	Traffic accidents
g108	52	1	2015-12-05	1	C2-3	0.65	64	5.6		Y	2	N	Traffic accidents	gd108	52	2013-02-22	0.85	66	6	Tibiofibula	Traffic accidents
g109	52	1	2015-12-09	5	C2-3	0.83	62	7.1		Y	2	N	Traffic accidents	gd109	52	2017-02-21	0.72	63	4.5	palvic	Traffic accidents
g110	52	1	2015-12-11	7	C2-3	0.74	49	7.5		Y	2	N	Traffic accidents	gd110	52	2012-11-09	0.87	69	5.8	palvic	Traffic accidents
g111	52	1	2014-02-04	3	C5	0.86	51	6.9		N	4	Y	Traffic accidents	gd111	52	2015-06-19	0.82	61	9.7	ulna, radius	Traffic accidents
g165	52	2	2013-08-29	2	C3-T1	0.67	58	3.5		Y	1	N	Fall	gd165	52	2012-12-08	0.86	94	6.4	patella	Fall
n28	52	1	2012-07-31	5	C4,C6	1	60	8.2	29.8	Y	1	Y	Fall	nd28	52	2013-04-02	0.71	52	5.3	Femoral	Traffic accidents
n29	52	1	2012-07-28	2	C4,C6	1.41	114	10.5	34.7	Y	1	Y	Fall	nd29	52	2016-06-11	0.87	100	3.8	multiple injury of hand and foot	Object crashing
n30	52	1	2016-04-20	2	C3/4、C6/7	1.09	71	6.4	1.9	Y	3	N	Violence	nd30	52	2017-02-11	0.92	70	2.6	Calcaneal	Fall
n31	52	2	2013-07-15	1	C2-6	1.17	74	5.3	9.7	Y	1	N	Fall	nd31	52	2016-09-28	0.87	58	5.4	Tibiofibula	Fall
n5	52	1	2016-04-19	2	C3/4、C6/7	1.09	71	6.4	1.9	Y	3	N	Violence	nd5	52	2017-08-02	0.67	61	4.9	Femoral	Fall
w34	52	1	2014-06-27	1	C5/6	0.86	88.1	3.51		N	3	Y	Fall	wd34	52	2013-02-10	1.19	103.3	4.69	Tibiofibula	Fall
w35	52	1	2015-06-15	5	C3-6	0.64	87.3	5.8		N	3	Y	Fall	wd35	52	2015-11-27	0.82	57.4	3.11	Tibiofibula	Traffic accidents
118490	53	1	2014-01-27	5	C3、C4	0.46	81	6.6		Y	4	N	Traffic accidents	xd7	53	2014-09-26	1.02	59	4.67	patella	Fall
148615	53	1	2016-05-25	1	C2、C3	0.86	73	11.36		Y	2	N	Fall	xd21	53	2016-09-30	0.77	71	4.93	clavicle	Traffic accidents
152740	53	2	2016-09-18	5	C4、C5、C6	0.76	59	6.05		Y	4	N	Massage	xd2	53	2016-09-11	0.95	56	5.61	Femoral	Fall
g112	53	1	2012-07-03	3	C4	1.24	72	6.9		N	2	N	Fall	gd112	53	2012-05-12	0.68	41	5.5	Femoral	Fall
g113	53	1	2012-07-05	5	C4	1	77	7.2		N	2	N	Fall	gd113	53	2013-03-26	0.8	58	7.5	Tibiofibula	Fall
g166	53	2	2012-07-27	6	C4-6	0.8	48	3.8		Y	1	N	Fall	gd166	53	2015-11-20	0.68	55	5.6	Tibiofibula	Fall
g167	53	2	2015-08-29	2	C5-T2	0.84	59	6.4		Y	1	N	Object crashing	gd167	53	2015-12-23	0.7	56	4.9	Tibiofibula	Object crashing
n32	53	1	2015-02-12	2	C4-6	1.2	66	3.9	11.52	Y	3	Y	Fall	nd32	53	2017-02-20	0.77	61	6.5	Tibiofibula	Fall
n33	53	1	2015-12-09	2	C5/6、C6/7	1.25	73	4.87	0.07	N	2	N	Fall	nd33	53	2016-11-03	0.76	70	3.5	Humerus	Violence
n34	53	1	2016-05-15	2	C4/5	1.11	66	5	0.7	N	4	N	Fall	nd34	53	2016-04-08	0.87	82	3.9	Calcaneal	Fall
n35	53	1	2012-04-30	1	C3/4、C4/5	0.85	72	5.5	0.3	Y	4	N	Violence	nd35	53	2016-02-01	0.78	68	4.7	ulna, radius	Fall
n36	53	1	2012-07-18	1	C2-6	1.02	78	7	0.6	Y	4	N	Fall	nd36	53	2016-01-23	0.99	63	4.3	clavicle	Fall
n37	53	2	2012-02-01	1	C4	0.7	40	2.9	0.6	N	4	N	Traffic accidents	nd37	53	2016-04-30	0.98	72	4.1	Calcaneal	Fall
n38	53	1	2015-02-10	1	C4-6	0.57	66	4.5		Y	3	N	Fall	nd38	53	2016-06-22	0.78	51	5.4	multiple injury of hand and foot	Traffic accidents
n39	53	2	2015-12-25	1	T12-L1	0.69	68	7.8	13.2	Y	1	N	Fall	nd39	53	2016-11-01	0.56	56	5	Humerus	cutting
n6	53	1	2016-05-21	2	C4-6	1.11	66	5	0.7	Y	4	N	Fall	nd6	53	2017-03-20	0.64	70	5	Femoral	Fall
w36	53	1	2013-11-30	1	C3/4	0.67	64.4	4.64		N	4	Y	Traffic accidents	wd36	53	2015-03-25	0.69	71.2	2.53	Femoral	Traffic accidents
w37	53	1	2015-10-05	7	C4/5、C5/6	0.54	56.5	4.13		N	4	Y	Traffic accidents	wd37	53	2013-08-13	0.95	67.4	3.41	Femoral	Traffic accidents
w38	53	1	2015-12-14	1	C3-5	0.62	107.8	4.6		N	3	Y	Fall	wd38	53	2015-03-25	0.69	71.2	7.53	Femoral	Traffic accidents
149266	54	1	2116-06-13	3	C6	1.21	54	7.08		Y	2	N	Fall	xd20	54	2016-03-31	0.58	78	6.2	Calcaneal	Traffic accidents
g114	54	1	2015-03-09	4	C7-T2	0.94	57	4.9		N	2	N	Traffic accidents	gd114	54	2015-10-26	0.67	43	9.6	Tibiofibula	Traffic accidents
g115	54	1	2012-04-22	3	C4	1.45	81	3.6		N	1	N	Violence	gd115	54	2014-01-03	0.55	57	6.1	Tibiofibula	Violence
w39	54	1	2014-08-07	1	C3/4	0.93	105.5	5.5		N	3	Y	Fall	wd39	54	2013-03-02	0.77	77.2	4.31	Tibiofibula	Fall
w40	54	1	2016-01-31	3	C6/7	0.99	69	2.81		N	3	Y	Fall	wd40	54	2013-07-25	0.84	52.1	3.67	Tibiofibula	Fall
g116	55	1	2014-04-03	3	C6-7	1.11	85	5.1	96.76	N	1	N	Traffic accidents	gd116	55	2014-12-30	0.85	58	6.1	Tibiofibula	Traffic accidents
g168	55	2	2014-11-03	3	C1-3	2.04	105	5.7		Y	3	N	Traffic accidents	gd168	55	2015-06-30	0.9	56	5.9	Calcaneal	Traffic accidents
g117	56	1	2012-08-03	2	C2-4	0.9	86	9		Y	3	N	Traffic accidents	gd117	56	2012-03-13	0.9	66	3.3	Tibiofibula	Traffic accidents
g118	56	1	2012-08-06	5	C2-4	0.97	67	7.6	24.51	Y	3	N	Fall	gd118	56	2012-11-16	1	71	9.8	Tibiofibula	Fall
g119	56	1	2015-02-28	1	C3-6	0.59	59	6.2		Y	1	N	Traffic accidents	gd119	56	2017-04-07	0.99	61	4.5	multiple injury of hand and foot	Traffic accidents
g120	56	1	2015-03-04	7	C3-6	0.7	54	5.7		Y	1	N	Traffic accidents	gd120	56	2015-11-03	0.82	64	5.5	Femoral	Traffic accidents
n40	56	1	2013-11-15	1	T12	0.89	74	4.5		Y	2	N	Fall	nd40	56	2015-07-09	0.98	71	3	Humerus	Violence
w41	56	1	2013-09-12	2	C3/4	0.8	84.2	4.96		N	3	Y	Traffic accidents	wd41	56	2016-05-12	0.75	78.5	4.1	Tibiofibula	Fall
w42	56	1	2013-12-08	1	C3-7	0.56	107.4	7.97		N	2	Y	Fall	wd42	56	2015-03-27	0.85	73	5	Tibiofibula	Fall
w43	56	1	2015-03-21	1	C4-6	0.68	62.6	6.46		N	3	Y	Traffic accidents	wd43	56	2013-06-02	0.74	67.8	4.8	Tibiofibula	Fall
111945	57	1	2013-07-30	2	T12	0.64	73	7.6		Y	1	N	Fall	xd18	57	2013-10-21	0.8	78	4.34	ulna, radius	Fall
135113	57	1	2015-05-04	1	L1	0.77	58	4.2		Y	3	N	Fall	xd19	57	2015-05-14	0.87	74	5.84	Femoral	Violence
g121	57	1	2014-08-14	6	C4-6	0.95	49	5.2		Y	3	N	Traffic accidents	gd121	57	2014-10-23	1.18	53	4.1	palvic	Traffic accidents
g122	57	1	2012-06-27	3	C1-2	1.2	70	5		Y	3	N	Traffic accidents	gd122	57	2012-08-15	1.02	57	8.5	Femoral	Traffic accidents
g123	57	1	2012-04-01	2	C4-7	0.9	61	7.2		Y	1	N	Violence	gd123	57	2012-08-28	1.03	75	6	Tibiofibula	Violence
n41	57	2	2014-06-29	1	L1	0.9	41	5.38	10.32	N	4	N	Fall	nd41	57	2016-01-15	0.83	23.8	6.2	Femoral	Traffic accidents
w44	57	1	2013-12-08	3	C3-7	0.94	101.2	6.34		N	3	Y	Fall	wd44	57	2016-11-04	0.78	86.3	4.6	Tibiofibula	Traffic accidents
w45	57	1	2015-03-21	7	C4-6	0.81	48.9	5.17		N	3	Y	Traffic accidents	wd45	57	2016-04-26	0.72	67.5	4.14	Tibiofibula	Fall
w46	57	1	2015-04-06	1	C4/5、L1	0.86	72	6.3		N	3	Y	Fall	wd46	57	2015-03-26	0.62	39	7	Femoral	Traffic accidents
w47	57	1	2015-04-10	4	C4/5、L1	0.97	73.4	6.03		N	3	Y	Fall	wd47	57	2013-08-10	0.94	52.1	4.5	Tibiofibula	Traffic accidents
w48	57	1	2015-05-31	1	C3/4	0.79	100.3	3.2		N	2	Y	Fall	wd48	51	2013-09-30	0.4	98.1	5.12	Tibiofibula	Fall
w49	57	2	2015-01-25	1	C3/4	0.64	102.2	5.58		N	4	Y	Traffic accidents	wd49	57	2015-02-14	0.69	47.9	8.98	Tibiofibula	Fall
w50	57	2	2016-05-25	4	C3/4	1.21	85	7.66		N	4	Y	Traffic accidents	wd50	57	2016-11-25	0.78	86.2	5.7	Tibiofibula	Traffic accidents
w51	57	2	2015-01-29	5	C3/4	1.01	70.4	3.73		N	4	Y	Traffic accidents	wd51	57	2013-03-27	1.16	80.2	7.16	Tibiofibula	sprots
w52	57	2	2016-05-27	7	C3/4	0.95	63	4.07		N	4	Y	Traffic accidents	wd52	57	2013-07-23	0.86	72	3.8	Tibiofibula	Fall
102	58	2	2017-03-03	1	T11	0.81	71	5.8	4.79		2	N	Fall	102d	58	2015-02-07	0.67	88	4.7	Femoral	Traffic accidents
149991	58	1	2016-07-04	1	T12	0.78	72	4.8		Y	3	N	Fall	xd17	58	2016-10-16	0.53	65	3.99	Tibiofibula	Traffic accidents
g124	58	1	2014-10-20	4	C3-4	1.14	75	7.8		N	3	N	Traffic accidents	gd124	58	2014-08-12	0.89	76	6.1	Humerus	Traffic accidents
g125	58	1	2016-06-26	1	C2-5	1.25	91	6.4		N	1	Y	Traffic accidents	gd125	58	2014-08-15	0.77	66	5.9	Humerus	Traffic accidents
g126	58	1	2013-11-21	4	C4-5	0.9	75	4.5		N	1	N	Fall	gd126	58	2016-07-19	0.57	66	5.3	Femoral	Fall
g127	58	1	2013-11-04	3	C3-5	1.01	77	8	3.34	N	1	N	Fall	gd127	58	2013-03-31	0.9	78	6.2	Femoral	Fall
g128	58	1	2017-01-10	1	C4-5	0.72	75	6.8		N	1	N	Traffic accidents	gd128	58	2017-02-09	1.09	55	3.3	Femoral	Traffic accidents
g129	58	1	2012-12-01	5	C5-7	0.8	63	6.4		N	3	N	Traffic accidents	gd129	58	2012-01-25	0.44	48	5.3	Femoral	Traffic accidents
n7	58	1	2012-09-06	4	C4-5	0.92	57	7.2	0.8	N	3	N	Traffic accidents	nd7	58	2013-07-03	0.74	50	6.3	Femoral	Fall
w53	58	1	2013-01-19	1	C4/5、C5/6	0.72	58.4	4.39		N	3	Y	Fall	wd53	52	2015-08-06	0.85	74.1	5.69	Tibiofibula	Traffic accidents
w54	58	1	2013-12-08	7	C3-7	0.61	112.5	7.64		N	2	Y	Fall	wd54	52	2016-05-01	0.79	72	6.3	patella	Fall
w55	58	1	2014-12-24	4	C4-6	1.14	96.6	6.04		N	4	Y	Fall	wd55	58	2014-08-09	0.98	87.8	2.98	Tibiofibula	Fall
114981	59	1	2013-10-23	3	C6	0.96	92	5		Y	3	N	Fall	xd6	59	2013-09-17	1.05	58	5.91	Femoral	Fall
g130	59	1	2016-01-02	2	C6-T2	0.93	86	7.8		N	1	N	Fall	gd130	59	2017-04-17	0.75	405	7.1	Femoral	Fall
g131	59	1	2016-01-04	4	C6-T2	1	95	7.3		N	1	N	Fall	gd131	59	2016-08-26	0.92	92	7.7	Calcaneal	Fall
n42	59	1	2012-10-10	2	C4-6	0.58	59	3.9	14.3	Y	3	N	Fall	nd42	59	2016-06-02	0.95	79	3.7	Humerus	Traffic accidents
w56	59	1	2011-04-12	2	C3	0.5	58	4.32		N	4	Y	Traffic accidents	wd56	58	2014-12-18	0.7	77.2	4.61	Tibiofibula	Traffic accidents
w57	59	2	2011-08-03	1	C4/5、C5/6	0.65	43.4	5.39		N	2	Y	Fall	wd57	59	2012-12-31	0.69	40.4	8.9	Tibiofibula	Traffic accidents
w58	59	2	2016-06-02	2	C4-6	0.85	94.2	5.99		N	3	Y	Fall	wd58	59	2015-07-25	0.71	68.1	6.87	Tibiofibula	Fall
g132	60	1	2012-06-25	2	C5/6	1.1	96	6.6		N	1	Y	Traffic accidents	gd132	60	2012-11-24	0.88	58	6.8	clavicle	Traffic accidents
g133	60	1	2012-06-26	3	C5/6	1.2	96	4.1		N	1	Y	Traffic accidents	gd133	60	2012-06-08	0.99	101	7.9	Femoral	Traffic accidents
g134	60	1	2012-06-29	6	C5/6	1.04	73	7.2		N	1	Y	Traffic accidents	gd134	60	2013-04-09	0.78	61	8.9	clavicle	Traffic accidents
n43	60	1	2015-09-17	3	C5/6	1.4	87	6.52	0.87	Y	4	Y	Fall	nd43	60	2017-01-12	0.71	66	4.3	Tibiofibula	Fall
n8	60	1	2012-02-01	2	C4/5	1	50	7.9	4.7	N	1	Y	Traffic accidents	nd8	60	2016-06-02	0.95	77	3.4	Humerus	Traffic accidents
w59	60	1	2013-10-04	3	C3/4、C5/6	0.99	84.7	6.99		N	2	Y	Fall	wd59	61	2016-05-27	0.51	106.8	8.97	Tibiofibula	Traffic accidents
w60	60	2	2013-03-13	2	C3-5	0.79	56.5	5.06		N	3	Y	Fall	wd60	59	2015-07-29	0.49	86.7	6.99	Femoral	Fall
n44	61	1	2012-11-07	3	C4-6	1.41	112	7.8	1.3	Y	4	N	Fall	nd44	61	2016-06-04	0.92	77	3.4	Humerus	Traffic accidents
n45	61	1	2015-04-17	3	C4-6	1.14	62	7.5	2.9	N	4	N	Fall	nd45	61	2016-12-10	0.93	71	4	multiple injury of hand and foot	Object crashing
n46	61	1	2012-11-05	2	C4-6	1.08	103	5.5	2.3	Y	4	N	Fall	nd46	61	2015-05-31	0.87	74	4.53	Femoral	Violence
n9	61	1	2014-06-01	7	C4-5	0.67	42	4.27	69.52	Y	3	Y	Object crashing	nd9	62	2016-08-27	0.81	60	6.6	Femoral	Fall
w61	61	1	2012-05-07	1	C3/4	0.81	81.2	3.77		N	2	Y	Fall	wd61	62	2012-10-26	0.51	92.3	3.94	Femoral	Traffic accidents
g135	62	1	2013-07-20	6	C2	0.86	53	4.9		Y	4	N	Fall	gd135	62	2013-10-25	0.7	42	5.3	Femoral	Fall
n10	62	1	2016-06-09	1	C3-7	0.95	69	9.2	78.4	Y	1	Y	Fall	nd10	65	2012-03-11	0.74	67	4.3	Humerus	Traffic accidents
n48	63	1	2015-12-05	7	C3-6	0.88	65	7.4	20.3	Y	2	Y	Fall	nd48	63	2015-03-13	0.96	76	5.4	Femoral	Fall
n49	63	1	2015-12-04	5	C3-6	1.12	78	7.3	4.8	Y	2	N	Fall	nd49	63	2013-11-27	0.81	51.2	7.7	Femoral	Traffic accidents
n50	63	1	2015-11-30	1	C3-6	0.78	87	6.4	19.8	Y	2	Y	Fall	nd50	63	2014-07-01	0.86	23.89	8	Femoral	Fall
w62	63	1	2014-01-30	1	C5/6	0.88	67.8	3.61		N	2	Y	Traffic accidents	wd62	64	2016-05-25	0.57	81.2	6.47	Tibiofibula	Fall
w63	63	2	2014-02-11	1	C4/5、C5/6	0.66	50.3	6.16		N	2	Y	Fall	wd63	65	2013-03-21	0.75	103.5	4.47	Tibiofibula	Fall
111748	64	2	2013-07-25	2	T12	1.05	67	7.8		Y	4	N	Fall	xd1	64	2013-03-12	0.58	80	6.5	Femoral	Fall
w64	64	1	2012-05-05	1	C6/7	0.96	106	5.46		N	4	Y	Fall	wd64	65	2014-05-05	0.43	99.4	4.34	Femoral	Fall
w65	64	2	2015-02-25	7	C5/6	0.89	70.9	4.19		N	3	Y	Fall	wd65	65	2014-08-12	0.8	98.1	4.13	Femoral	Fall
g136	65	1	2015-01-06	1	C4-6	0.72	72	6.6		Y	1	N	Traffic accidents	gd136	65	2012-02-21	1.04	60	6.8	Femoral	Traffic accidents
g137	65	1	2015-01-08	3	C4-6	1.08	77	5.6		Y	1	N	Traffic accidents	gd137	65	2015-05-09	0.54	96	5.2	Femoral	Traffic accidents
g138	65	1	2015-01-10	5	C4-6	1	64	7		Y	1	N	Fall	gd138	65	2014-08-27	0.68	86	2.5	Calcaneal	Fall
n51	65	1	2011-08-17	5	C2-7	1.09	117	10.5		Y	2	Y	Traffic accidents	nd51	65	2015-07-25	1.19	71	4.41	multiple injury of hand and foot	Object crashing
n52	65	1	2011-08-14	2	C2-7	1.09	92	8.1	2.1	Y	2	Y	Traffic accidents	nd52	65	2017-01-11	0.81	77	4.9	multiple injury of hand and foot	Traffic accidents
w66	65	2	2012-10-05	1	C4/5、C5/6	0.85	54.7	3.07		N	2	Y	Fall	wd66	65	2014-12-03	0.52	109.8	5.7	Femoral	Fall
144365	67	1	2016-01-22	1	C6	0.45	69	5.7		Y	4	N	Traffic accidents	xd16	67	2016-09-09	0.56	60	3.8	Calcaneal	Traffic accidents
101	80	1	2016-08-10	7	C4-6	0.76	62	4.8	35.95		2	N	Fall	101d	80	2016-12-30	0.73	67	4.7	Femoral	Fall
